# Supplementary material for: Clinical impact of genetic testing in inherited kidney diseases
Source: Clin Kidney J. 2026 May 19;19(7):sfag160. doi: 10.1093/ckj/sfag160 (PMC13320241; doi:10.1093/ckj/sfag160)
Supplement: sfag160_Supplemental_Files [file sfag160_supplemental_files.zip]

Archive with 2 entries (2 files):
- 1812 supplementary figures.docx
- Supplementary Tables_final.docx
